# Supplementary material for: Cardiac Myocyte De Novo DNA Methyltransferases 3a/3b Are Dispensable for Cardiac Function and Remodeling after Chronic Pressure Overload in Mice
Source: PLoS One. 2015 Jun 22;10(6):e0131019. doi: 10.1371/journal.pone.0131019 (PMC4476733; doi:10.1371/journal.pone.0131019)
Supplement: S1 Table — The listed primers were used for RNA quantification by qPCR, for genotyping, for assessment of DNA recombination in purified cardiomyocyte nuclei and pyrosequencing of bisulfite-converted DNA. (XLSX) [file pone.0131019.s001.xlsx]

## Sheet: Primer Table
	Name	Sense Primer (5' -> 3')	Antisense Primer (5' -> 3')	Sequencing Primer (5' -> 3')
mRNA -qPCR
	Rps29	ATG GGT CAC CAG CAG CTC TA-3	AGC CTA TGT CCT TCG CGT ACT
	Dnmt3a exon 17-18	AGA TCA TGT ACG TCG GGG AC	CCT CCA ATC ACC AGG TCG AA
	Dnmt3b exon 19-20	TCT AAC GTC AAT CCT GCC CG	CTC CTT GGG GCG GGT ATA AT
	Nppa	GCT TCC AGG CCA TAT TGG AG	GGG GGC ATG ACC TCA TCT T
	Myh7	ACT GTC AAC ACT AAG AGG GTC A	TTG GAT GAT TTG ATC TTC CAG GG
	Aldh1l1	TCC CTA CTT CCC GTC TTT GA	ACA GGC TCT GCC CGA TTA C
	Krt8	AGT TCG CCT CCT TCA TTG AC	GCT GCA ACA GGC TCC ACT
	Slc9a3	CTC TGG ATC CTC GTG GCC	GGC CCA GAA CGA TGA GTA GA
genomic DNA - qPCR
	Dnmt3a exon 18	CAG GCC CAT CAC ATT ACC TT	CAA TGG AGA GGT CAT TGC AG
	Dnmt3a exon 2	CTG GCT CTT TGA GAA TGT GG	ATT AGT GAG CTG GCC AAA CC
	Dnmt3b exon 16	GAT GCC GAT TCT CTC TGG AT	TAT AGC AGC TCC AGG GTT CC
	Dnmt3b exon 19	GTT CGA CTT GGT GAT TGG TG	ATA GTG GTG CTG GAG GTT CC
genomic DNA - genotyping
	Dnmt3a	TGC AAT GAC CTC TCC ATT GTC AAC	GGT AGA ACT CAA AGA AGA GGC GGC
	Dnmt3b	AGA GCA CTG CAC CAC TAC TGC TGG A	CAG GTC AGA CCT CTC TGG TGA CAA G
	Myl7-Cre	GGA TCT ATG TGG AGC CCT GTC T	GCA CAC AAG TCC CTG GCT CTG T
			GCG AAC CTC ATC ACT CGT TGC A
bisulfite converted genomic DNA - Pyrosequencing
	Aldh1l1	TTG GAG GAG GAG TAT TGA TTT TAA	GAC GGG ACA CCG CTG ATC GTT TAC TCT AAA CTA ACA ACC CAA AAA TAC CT	AGG AGG AGT ATT GAT TTT AAT
	Krt8	GGG ATA GGA GGT GGA TAT TTT GTA G	GAC GGG ACA CCG CTG ATC GTT TAC CCC TAA AAC TAA CCT CTT CTT	GGA TAT GGT GAA GTT TGG
	Slc9a3	TTT GGG ATT AGG GTG GAA GTT	GAC GGG ACA CCG CTG ATC GTTT AA CCA TTT AAA AAT AAC CAC CTA AAA ACT	ATT AGG GTG GAA GTT G
